# Supplementary material for: Metagenomic Chromosome Conformation Capture (3C): techniques, applications, and challenges
Source: F1000Res. 2015 Nov 30;4:1377. [Version 1] doi: 10.12688/f1000research.7281.1 (PMC4798154; doi:10.12688/f1000research.7281.1)
Supplement: Supplementary file 1 [file f1000research-4-7846-s0000.tgz]

Archive with 1 entries (1 files):
- d371679f-e5f5-4387-ab63-6a380448aac8.docx
